# Supplementary material for: Single-cell and bulk RNA sequencing reveals Anoikis related genes to guide prognosis and immunotherapy in osteosarcoma
Source: Sci Rep. 2023 Nov 18;13:20203. doi: 10.1038/s41598-023-47367-3 (PMC10657454; doi:10.1038/s41598-023-47367-3)
Supplement: Supplementary file 1 — Supplementary Information 1. [file 41598_2023_47367_MOESM1_ESM.xls]

## Sheet: Results
Well	Sample Name	Target Name	Cт	Cт Mean	Cт SD	Automatic Ct Threshold	Ct Threshold	Automatic Baseline	Baseline Start	Baseline End	Efficiency	Tm1	Comments	HIGHSD	NOAMP	OUTLIERRG	EXPFAIL	THOLDFAIL	MTP
A2	Sample 1	GAPDH	23.2836	23.011	0.243363	TRUE	0.531587	TRUE	3	16	1	82.9978		N	N	N	N	N	Y
A3	Sample 1	GAPDH	22.9341	23.011	0.243363	TRUE	0.531587	TRUE	3	16	1	82.9998		N	N	N	N	N	Y
A4	Sample 1	GAPDH	22.8154	23.011	0.243363	TRUE	0.531587	TRUE	3	16	1	83.1491		N	N	N	N	N	Y
A5	Sample 2	GAPDH	24.8885	24.494	0.343413	TRUE	0.531587	TRUE	3	18	1	82.8503		N	N	N	N	N	Y
A6	Sample 2	GAPDH	24.3319	24.494	0.343413	TRUE	0.531587	TRUE	3	18	1	82.8503		N	N	N	N	N	Y
A7	Sample 2	GAPDH	24.2617	24.494	0.343413	TRUE	0.531587	TRUE	3	18	1	82.8518		N	N	N	N	N	Y
B2	Sample 2	ZNF583-FOB	26.8568	26.827	0.0291712	TRUE	0.887266	TRUE	3	19	1	80.4613		N	N	N	N	N	N
B3	Sample 2	ZNF583-FOB	26.8258	26.827	0.0291712	TRUE	0.887266	TRUE	3	19	1	80.4613		N	N	N	N	N	N
B4	Sample 2	ZNF583-FOB	26.7985	26.827	0.0291712	TRUE	0.887266	TRUE	3	19	1	80.4622		N	N	N	N	N	N
B5	Sample 1	ZNF583-U2OS	25.9653	25.9256	0.0487375	TRUE	0.887266	TRUE	3	18	1	80.4588		N	N	N	N	N	N
B6	Sample 1	ZNF583-U2OS	25.9404	25.9256	0.0487375	TRUE	0.887266	TRUE	3	18	1	80.4611		N	N	N	N	N	N
B7	Sample 1	ZNF583-U2OS	25.8712	25.9256	0.0487375	TRUE	0.887266	TRUE	3	18	1	80.4611		N	N	N	N	N	N
C2	Sample 1	CGNL1-FOB	24.9406	24.9113	0.0502166	TRUE	0.939338	TRUE	3	17	1	83.1472		N	N	N	N	N	N
C3	Sample 1	CGNL1-FOB	24.94	24.9113	0.0502166	TRUE	0.939338	TRUE	3	17	1	83.1491		N	N	N	N	N	N
C4	Sample 1	CGNL1-FOB	24.8533	24.9113	0.0502166	TRUE	0.939338	TRUE	3	17	1	83.1491		N	N	N	N	N	N
C5	Sample 2	CGNL1-U2OS	25.5095	25.4926	0.0417536	TRUE	0.939338	TRUE	3	18	1	83.1489		N	N	N	N	N	N
C6	Sample 2	CGNL1-U2OS	25.5232	25.4926	0.0417536	TRUE	0.939338	TRUE	3	18	1	83.1489		N	N	N	N	N	N
C7	Sample 2	CGNL1-U2OS	25.445	25.4926	0.0417536	TRUE	0.939338	TRUE	3	18	1	83.1505		N	N	N	N	N	N
D2	Sample 1	CXCL13-FOB	26.9101	26.9364	0.0234537	TRUE	1.1382	TRUE	3	21	1	79.2674		N	N	N	N	N
D3	Sample 1	CXCL13-FOB	26.9552	26.9364	0.0234537	TRUE	1.1382	TRUE	3	21	1	79.2674		N	N	N	N	N
D4	Sample 1	CXCL13-FOB	26.9439	26.9364	0.0234537	TRUE	1.1382	TRUE	3	21	1	79.2669		N	N	N	N	N
D5	Sample 2	CXCL13-U2OS	24.6257	24.5733	0.0467669	TRUE	1.1382	TRUE	3	18	1	79.2669		N	N	N	N	N
D6	Sample 2	CXCL13-U2OS	24.5359	24.5733	0.0467669	TRUE	1.1382	TRUE	3	17	1	79.4193		N	N	N	N	N
D7	Sample 2	CXCL13-U2OS	24.5582	24.5733	0.0467669	TRUE	1.1382	TRUE	3	18	1	79.4193		N	N	N	N	N
